# Supplementary material for: Potential Host-Directed Mechanisms of Houttuynia cordata in Bovine Mycoplasma bovis Pneumonia: A Network Pharmacology and Molecular Docking Study
Source: Vet Sci. 2026 Jul 7;13(7):658. doi: 10.3390/vetsci13070658 (PMC13418644; doi:10.3390/vetsci13070658)
Supplement: Supplementary file 1 [file vetsci-13-00658-s001.zip]

Archive with 1 entries (1 files):
- vetsci-4374672-supplementary.pdf
